# Supplementary material for: Patients Recovering from Severe COVID-19 Develop a Polyfunctional Antigen-Specific CD4+ T Cell Response
Source: Int J Mol Sci. 2022 Jul 20;23(14):8004. doi: 10.3390/ijms23148004 (PMC9323836; doi:10.3390/ijms23148004)
Supplement: Supplementary file 1 [file ijms-23-08004-s001.zip]

Archive with 1 entries (1 files):
- ijms-1820271-supplementary.pptx
